# Supplementary material for: Rhodium(i)-catalyzed asymmetric [4 + 2] cycloaddition reactions of 2-alkylenecyclobutanols with cyclic enones through C–C bond cleavage: efficient access to trans-bicyclic compounds
Source: Chem Sci. 2018 Jan 8;9(7):1873–7. doi: 10.1039/c7sc04784c (PMC5890795; doi:10.1039/c7sc04784c)
Supplement: Supplementary file 2 [file SC-009-C7SC04784C-s002.cif]

# Electronic Supplementary Material (ESI) for Chemical Science.
# This journal is © The Royal Society of Chemistry 2018

####################################################################### 
# 
# This file contains crystal structure data downloaded from the 
# Cambridge Structural Database (CSD) hosted by the Cambridge 
# Crystallographic Data Centre (CCDC).
# 
# Full information about CCDC data access policies and citation 
# guidelines are available at http://www.ccdc.cam.ac.uk/access/V1 
# 
# Audit and citation data items may have been added by the CCDC. 
# Please retain this information to preserve the provenance of 
# this file and to allow appropriate attribution of the data. 
# 
#######################################################################

data_cu_dm16920_0m
_database_code_depnum_ccdc_archive 'CCDC 1575240'
_audit_update_record             
;
2017-09-19 deposited with the CCDC.
2018-01-05 downloaded from the CCDC.
;
_audit_creation_date             2016-12-30
_audit_creation_method           
;
Olex2 1.2
(compiled 2016.11.30 svn.r3356 for OlexSys, GUI svn.r5269)
;
_chemical_name_common            ?
_chemical_name_systematic        ?
_chemical_formula_moiety         'C23 H24 O2'
_chemical_formula_sum            'C23 H24 O2'
_chemical_formula_weight         332.42
_chemical_absolute_configuration rmad
_chemical_melting_point          ?
loop_
_atom_type_symbol
_atom_type_description
_atom_type_scat_dispersion_real
_atom_type_scat_dispersion_imag
_atom_type_scat_source
C C 0.0181 0.0091 'International Tables Vol C Tables 4.2.6.8 and 6.1.1.4'
H H 0.0000 0.0000 'International Tables Vol C Tables 4.2.6.8 and 6.1.1.4'
O O 0.0492 0.0322 'International Tables Vol C Tables 4.2.6.8 and 6.1.1.4'

_shelx_space_group_comment       
;
The symmetry employed for this shelxl refinement is uniquely defined
by the following loop, which should always be used as a source of
symmetry information in preference to the above space-group names.
They are only intended as comments.
;
_space_group_crystal_system      orthorhombic
_space_group_IT_number           19
_space_group_name_H-M_alt        'P 21 21 21'
_space_group_name_Hall           'P 2ac 2ab'
loop_
_space_group_symop_operation_xyz
'x, y, z'
'-x+1/2, -y, z+1/2'
'-x, y+1/2, -z+1/2'
'x+1/2, -y+1/2, -z'

_cell_length_a                   9.7798(2)
_cell_length_b                   10.6568(2)
_cell_length_c                   17.5257(3)
_cell_angle_alpha                90
_cell_angle_beta                 90
_cell_angle_gamma                90
_cell_volume                     1826.55(6)
_cell_formula_units_Z            4
_cell_measurement_reflns_used    4751
_cell_measurement_temperature    296
_cell_measurement_theta_max      68.72
_cell_measurement_theta_min      4.86
_shelx_estimated_absorpt_T_max   0.917
_shelx_estimated_absorpt_T_min   0.881
_exptl_absorpt_coefficient_mu    0.589
_exptl_absorpt_correction_T_max  0.7532
_exptl_absorpt_correction_T_min  0.4553
_exptl_absorpt_correction_type   multi-scan
_exptl_absorpt_process_details   
;
SADABS-2008/1 (Bruker,2008) was used for absorption correction.
wR2(int) was 0.1240 before and 0.0495 after correction.
The Ratio of minimum to maximum transmission is 0.6045.
The \l/2 correction factor is 0.0015.
;
_exptl_absorpt_special_details   ?
_exptl_crystal_colour            colourless
_exptl_crystal_density_diffrn    1.209
_exptl_crystal_density_meas      .
_exptl_crystal_density_method    ?
_exptl_crystal_description       block
_exptl_crystal_F_000             712
_exptl_crystal_size_max          0.22
_exptl_crystal_size_mid          0.18
_exptl_crystal_size_min          0.15
_exptl_transmission_factor_max   ?
_exptl_transmission_factor_min   ?
_diffrn_reflns_av_R_equivalents  0.0302
_diffrn_reflns_av_unetI/netI     0.0285
_diffrn_reflns_Laue_measured_fraction_full 0.993
_diffrn_reflns_Laue_measured_fraction_max 0.983
_diffrn_reflns_limit_h_max       11
_diffrn_reflns_limit_h_min       -11
_diffrn_reflns_limit_k_max       12
_diffrn_reflns_limit_k_min       -12
_diffrn_reflns_limit_l_max       20
_diffrn_reflns_limit_l_min       -21
_diffrn_reflns_number            11201
_diffrn_reflns_point_group_measured_fraction_full 0.975
_diffrn_reflns_point_group_measured_fraction_max 0.955
_diffrn_reflns_theta_full        67.679
_diffrn_reflns_theta_max         69.652
_diffrn_reflns_theta_min         4.857
_diffrn_ambient_temperature      296.15
_diffrn_detector_area_resol_mean ?
_diffrn_measured_fraction_theta_full 0.993
_diffrn_measured_fraction_theta_max 0.983
_diffrn_measurement_device_type  'Bruker APEX-II CCD'
_diffrn_measurement_method       '\f and \w scans'
_diffrn_radiation_monochromator  graphite
_diffrn_radiation_type           CuK\a
_diffrn_radiation_wavelength     1.54178
_diffrn_source                   ?
_diffrn_standards_number         0
_reflns_Friedel_coverage         0.692
_reflns_Friedel_fraction_full    0.949
_reflns_Friedel_fraction_max     0.917
_reflns_number_gt                3055
_reflns_number_total             3280
_reflns_special_details          
;
 Reflections were merged by SHELXL according to the crystal
 class for the calculation of statistics and refinement.
 
 _reflns_Friedel_fraction is defined as the number of unique
 Friedel pairs measured divided by the number that would be
 possible theoretically, ignoring centric projections and
 systematic absences.
;
_reflns_threshold_expression     'I > 2\s(I)'
_computing_cell_refinement       'SAINT v7.68A (Bruker, 2009)'
_computing_data_collection       ?
_computing_data_reduction        'SAINT v7.68A (Bruker, 2009)'
_computing_molecular_graphics    'Olex2 (Dolomanov et al., 2009)'
_computing_publication_material  'Olex2 (Dolomanov et al., 2009)'
_computing_structure_refinement  'ShelXL (Sheldrick, 2015)'
_computing_structure_solution    'ShelXT (Sheldrick, 2015)'
_refine_diff_density_max         0.316
_refine_diff_density_min         -0.204
_refine_diff_density_rms         0.054
_refine_ls_abs_structure_details 
;
 Flack x determined using 1168 quotients [(I+)-(I-)]/[(I+)+(I-)]
 (Parsons, Flack and Wagner, Acta Cryst. B69 (2013) 249-259).
;
_refine_ls_abs_structure_Flack   -0.02(11)
_refine_ls_extinction_coef       .
_refine_ls_extinction_method     none
_refine_ls_goodness_of_fit_ref   1.043
_refine_ls_hydrogen_treatment    constr
_refine_ls_matrix_type           full
_refine_ls_number_parameters     227
_refine_ls_number_reflns         3280
_refine_ls_number_restraints     0
_refine_ls_R_factor_all          0.0454
_refine_ls_R_factor_gt           0.0426
_refine_ls_restrained_S_all      1.043
_refine_ls_shift/su_max          0.023
_refine_ls_shift/su_mean         0.001
_refine_ls_structure_factor_coef Fsqd
_refine_ls_weighting_details     
'w=1/[\s^2^(Fo^2^)+(0.0813P)^2^+0.0698P] where P=(Fo^2^+2Fc^2^)/3'
_refine_ls_weighting_scheme      calc
_refine_ls_wR_factor_gt          0.1134
_refine_ls_wR_factor_ref         0.1179
_refine_special_details          ?
_olex2_refinement_description    
;
1. Fixed Uiso
 At 1.2 times of:
  All C(H) groups, All C(H,H) groups
 At 1.5 times of:
  All O(H) groups
2.a Ternary CH refined with riding coordinates:
 C5(H5), C10(H10)
2.b Secondary CH2 refined with riding coordinates:
 C2(H2A,H2B), C3(H3A,H3B), C6(H6A,H6B), C7(H7A,H7B), C8(H8A,H8B)
2.c Aromatic/amide H refined with riding coordinates:
 C12(H12), C13(H13), C14(H14), C15(H15), C16(H16), C17(H17), C19(H19),
 C20(H20), C21(H21), C22(H22), C23(H23)
2.d Idealised tetrahedral OH refined as rotating group:
 O1(H1)
;
_atom_sites_solution_hydrogens   geom
_atom_sites_solution_primary     dual
_atom_sites_solution_secondary   ?
loop_
_atom_site_label
_atom_site_type_symbol
_atom_site_fract_x
_atom_site_fract_y
_atom_site_fract_z
_atom_site_U_iso_or_equiv
_atom_site_adp_type
_atom_site_occupancy
_atom_site_site_symmetry_order
_atom_site_calc_flag
_atom_site_refinement_flags_posn
_atom_site_refinement_flags_adp
_atom_site_refinement_flags_occupancy
_atom_site_disorder_assembly
_atom_site_disorder_group
O1 O 0.6921(2) -0.06348(16) 0.40520(10) 0.0662(5) Uani 1 1 d . . . . .
H1 H 0.644203 -0.038888 0.440593 0.099 Uiso 1 1 calc GR . . . .
O2 O 0.5016(2) -0.15420(18) 0.30380(13) 0.0829(6) Uani 1 1 d . . . . .
C1 C 0.6940(2) 0.0298(2) 0.34586(12) 0.0542(5) Uani 1 1 d . . . . .
C2 C 0.7667(2) 0.1428(2) 0.38082(12) 0.0552(5) Uani 1 1 d . . . . .
H2A H 0.856508 0.117543 0.398573 0.066 Uiso 1 1 calc R . . . .
H2B H 0.778885 0.206861 0.342076 0.066 Uiso 1 1 calc R . . . .
C3 C 0.6859(3) 0.1971(2) 0.44711(12) 0.0584(5) Uani 1 1 d . . . . .
H3A H 0.674535 0.133828 0.486367 0.070 Uiso 1 1 calc R . . . .
H3B H 0.735424 0.267284 0.469044 0.070 Uiso 1 1 calc R . . . .
C4 C 0.5480(2) 0.2405(2) 0.41964(11) 0.0536(5) Uani 1 1 d . . . . .
C5 C 0.4639(2) 0.1337(2) 0.38747(11) 0.0538(5) Uani 1 1 d . . . . .
H5 H 0.449217 0.073393 0.428883 0.065 Uiso 1 1 calc R . . . .
C6 C 0.3233(2) 0.1698(3) 0.35639(14) 0.0623(6) Uani 1 1 d . . . . .
H6A H 0.271614 0.211598 0.396177 0.075 Uiso 1 1 calc R . . . .
H6B H 0.334695 0.228408 0.314539 0.075 Uiso 1 1 calc R . . . .
C7 C 0.2436(3) 0.0565(3) 0.32858(15) 0.0723(7) Uani 1 1 d . . . . .
H7A H 0.224445 0.001525 0.371372 0.087 Uiso 1 1 calc R . . . .
H7B H 0.156960 0.083988 0.307448 0.087 Uiso 1 1 calc R . . . .
C8 C 0.3226(3) -0.0154(3) 0.26829(17) 0.0779(8) Uani 1 1 d . . . . .
H8A H 0.273938 -0.091875 0.255421 0.093 Uiso 1 1 calc R . . . .
H8B H 0.330411 0.035056 0.222451 0.093 Uiso 1 1 calc R . . . .
C9 C 0.4625(3) -0.0473(3) 0.29751(14) 0.0637(6) Uani 1 1 d . . . . .
C10 C 0.5464(2) 0.0647(2) 0.32369(12) 0.0508(5) Uani 1 1 d . . . . .
H10 H 0.552416 0.122388 0.280281 0.061 Uiso 1 1 calc R . . . .
C11 C 0.7782(2) -0.0165(2) 0.27769(14) 0.0598(5) Uani 1 1 d . . . . .
C12 C 0.8681(3) -0.1164(3) 0.28614(18) 0.0759(7) Uani 1 1 d . . . . .
H12 H 0.873577 -0.158181 0.332622 0.091 Uiso 1 1 calc R . . . .
C13 C 0.9501(3) -0.1545(4) 0.2253(2) 0.0904(10) Uani 1 1 d . . . . .
H13 H 1.011222 -0.220425 0.232028 0.108 Uiso 1 1 calc R . . . .
C14 C 0.9421(3) -0.0960(3) 0.1558(2) 0.0877(9) Uani 1 1 d . . . . .
H14 H 0.995179 -0.123715 0.115085 0.105 Uiso 1 1 calc R . . . .
C15 C 0.8550(3) 0.0036(3) 0.14683(19) 0.0824(8) Uani 1 1 d . . . . .
H15 H 0.850439 0.045041 0.100195 0.099 Uiso 1 1 calc R . . . .
C16 C 0.7734(3) 0.0430(3) 0.20726(15) 0.0702(6) Uani 1 1 d . . . . .
H16 H 0.714421 0.110553 0.200360 0.084 Uiso 1 1 calc R . . . .
C17 C 0.5048(2) 0.3592(2) 0.42150(12) 0.0586(5) Uani 1 1 d . . . . .
H17 H 0.417230 0.373715 0.402798 0.070 Uiso 1 1 calc R . . . .
C18 C 0.5797(2) 0.4701(2) 0.44976(13) 0.0566(5) Uani 1 1 d . . . . .
C19 C 0.5130(3) 0.5604(2) 0.49315(17) 0.0692(6) Uani 1 1 d . . . . .
H19 H 0.420365 0.550767 0.503724 0.083 Uiso 1 1 calc R . . . .
C20 C 0.5811(3) 0.6638(2) 0.5208(2) 0.0799(8) Uani 1 1 d . . . . .
H20 H 0.534711 0.721849 0.550836 0.096 Uiso 1 1 calc R . . . .
C21 C 0.7175(3) 0.6821(2) 0.50437(19) 0.0794(8) Uani 1 1 d . . . . .
H21 H 0.763322 0.752087 0.523119 0.095 Uiso 1 1 calc R . . . .
C22 C 0.7851(3) 0.5957(3) 0.45996(17) 0.0735(7) Uani 1 1 d . . . . .
H22 H 0.876925 0.607644 0.448222 0.088 Uiso 1 1 calc R . . . .
C23 C 0.7176(3) 0.4919(2) 0.43286(14) 0.0637(6) Uani 1 1 d . . . . .
H23 H 0.764644 0.434639 0.402571 0.076 Uiso 1 1 calc R . . . .

loop_
_atom_site_aniso_label
_atom_site_aniso_U_11
_atom_site_aniso_U_22
_atom_site_aniso_U_33
_atom_site_aniso_U_23
_atom_site_aniso_U_13
_atom_site_aniso_U_12
O1 0.0754(11) 0.0564(9) 0.0666(9) 0.0148(7) -0.0049(8) 0.0005(8)
O2 0.0778(12) 0.0627(11) 0.1082(14) -0.0174(10) -0.0014(11) -0.0069(10)
C1 0.0562(12) 0.0480(10) 0.0585(10) 0.0054(9) -0.0013(9) -0.0002(9)
C2 0.0488(10) 0.0521(11) 0.0647(10) 0.0034(9) -0.0045(9) 0.0015(9)
C3 0.0660(13) 0.0570(11) 0.0523(10) 0.0017(9) -0.0113(10) -0.0006(10)
C4 0.0540(11) 0.0629(12) 0.0440(8) 0.0001(9) 0.0034(8) 0.0006(10)
C5 0.0522(11) 0.0640(12) 0.0453(9) 0.0041(9) 0.0033(8) -0.0027(10)
C6 0.0481(11) 0.0793(15) 0.0596(11) -0.0035(11) 0.0044(10) 0.0005(11)
C7 0.0510(12) 0.0893(17) 0.0766(14) 0.0032(13) -0.0004(11) -0.0103(13)
C8 0.0659(15) 0.0891(19) 0.0786(15) -0.0152(15) -0.0117(13) -0.0131(15)
C9 0.0584(12) 0.0699(15) 0.0629(11) -0.0093(11) 0.0059(10) -0.0090(12)
C10 0.0497(10) 0.0535(10) 0.0492(9) 0.0011(8) 0.0023(8) -0.0024(9)
C11 0.0467(11) 0.0579(12) 0.0747(13) -0.0071(10) 0.0008(10) -0.0039(10)
C12 0.0555(13) 0.0781(16) 0.0943(18) -0.0083(15) -0.0074(13) 0.0098(13)
C13 0.0497(13) 0.094(2) 0.128(3) -0.032(2) 0.0000(15) 0.0117(15)
C14 0.0550(13) 0.104(2) 0.104(2) -0.028(2) 0.0242(15) -0.0088(15)
C15 0.0695(16) 0.093(2) 0.0848(17) -0.0082(16) 0.0259(14) -0.0151(16)
C16 0.0656(14) 0.0683(14) 0.0766(14) 0.0001(11) 0.0198(13) -0.0036(12)
C17 0.0490(10) 0.0674(13) 0.0596(10) -0.0022(10) 0.0033(9) 0.0043(10)
C18 0.0545(12) 0.0547(11) 0.0605(11) 0.0075(10) 0.0052(10) 0.0077(10)
C19 0.0615(13) 0.0532(11) 0.0929(16) 0.0061(12) 0.0159(13) 0.0096(11)
C20 0.0858(18) 0.0465(11) 0.1075(19) -0.0024(13) 0.0204(17) 0.0117(12)
C21 0.0858(18) 0.0462(11) 0.1063(19) 0.0001(13) 0.0077(17) -0.0055(12)
C22 0.0625(13) 0.0643(14) 0.0937(17) 0.0096(13) 0.0125(14) -0.0051(12)
C23 0.0600(13) 0.0624(12) 0.0687(12) -0.0009(10) 0.0112(11) 0.0043(11)

_geom_special_details            
;
 All esds (except the esd in the dihedral angle between two l.s. planes)
 are estimated using the full covariance matrix.  The cell esds are taken
 into account individually in the estimation of esds in distances, angles
 and torsion angles; correlations between esds in cell parameters are only
 used when they are defined by crystal symmetry.  An approximate (isotropic)
 treatment of cell esds is used for estimating esds involving l.s. planes.
;
loop_
_geom_bond_atom_site_label_1
_geom_bond_atom_site_label_2
_geom_bond_distance
_geom_bond_site_symmetry_2
_geom_bond_publ_flag
O1 H1 0.8200 . ?
O1 C1 1.439(3) . ?
O2 C9 1.207(3) . ?
C1 C2 1.527(3) . ?
C1 C10 1.540(3) . ?
C1 C11 1.533(3) . ?
C2 H2A 0.9700 . ?
C2 H2B 0.9700 . ?
C2 C3 1.519(3) . ?
C3 H3A 0.9700 . ?
C3 H3B 0.9700 . ?
C3 C4 1.505(3) . ?
C4 C5 1.513(3) . ?
C4 C17 1.334(3) . ?
C5 H5 0.9800 . ?
C5 C6 1.528(3) . ?
C5 C10 1.562(3) . ?
C6 H6A 0.9700 . ?
C6 H6B 0.9700 . ?
C6 C7 1.517(4) . ?
C7 H7A 0.9700 . ?
C7 H7B 0.9700 . ?
C7 C8 1.517(4) . ?
C8 H8A 0.9700 . ?
C8 H8B 0.9700 . ?
C8 C9 1.500(4) . ?
C9 C10 1.520(3) . ?
C10 H10 0.9800 . ?
C11 C12 1.388(4) . ?
C11 C16 1.389(4) . ?
C12 H12 0.9300 . ?
C12 C13 1.395(4) . ?
C13 H13 0.9300 . ?
C13 C14 1.371(5) . ?
C14 H14 0.9300 . ?
C14 C15 1.370(5) . ?
C15 H15 0.9300 . ?
C15 C16 1.391(4) . ?
C16 H16 0.9300 . ?
C17 H17 0.9300 . ?
C17 C18 1.477(4) . ?
C18 C19 1.389(4) . ?
C18 C23 1.401(3) . ?
C19 H19 0.9300 . ?
C19 C20 1.376(4) . ?
C20 H20 0.9300 . ?
C20 C21 1.379(4) . ?
C21 H21 0.9300 . ?
C21 C22 1.375(4) . ?
C22 H22 0.9300 . ?
C22 C23 1.373(4) . ?
C23 H23 0.9300 . ?

loop_
_geom_angle_atom_site_label_1
_geom_angle_atom_site_label_2
_geom_angle_atom_site_label_3
_geom_angle
_geom_angle_site_symmetry_1
_geom_angle_site_symmetry_3
_geom_angle_publ_flag
C1 O1 H1 109.5 . . ?
O1 C1 C2 105.14(17) . . ?
O1 C1 C10 109.66(18) . . ?
O1 C1 C11 110.36(18) . . ?
C2 C1 C10 110.33(18) . . ?
C2 C1 C11 108.46(18) . . ?
C11 C1 C10 112.62(18) . . ?
C1 C2 H2A 109.3 . . ?
C1 C2 H2B 109.3 . . ?
H2A C2 H2B 108.0 . . ?
C3 C2 C1 111.42(19) . . ?
C3 C2 H2A 109.3 . . ?
C3 C2 H2B 109.3 . . ?
C2 C3 H3A 109.7 . . ?
C2 C3 H3B 109.7 . . ?
H3A C3 H3B 108.2 . . ?
C4 C3 C2 109.77(17) . . ?
C4 C3 H3A 109.7 . . ?
C4 C3 H3B 109.7 . . ?
C3 C4 C5 112.1(2) . . ?
C17 C4 C3 124.6(2) . . ?
C17 C4 C5 123.4(2) . . ?
C4 C5 H5 107.3 . . ?
C4 C5 C6 115.6(2) . . ?
C4 C5 C10 109.88(17) . . ?
C6 C5 H5 107.3 . . ?
C6 C5 C10 109.14(17) . . ?
C10 C5 H5 107.3 . . ?
C5 C6 H6A 109.2 . . ?
C5 C6 H6B 109.2 . . ?
H6A C6 H6B 107.9 . . ?
C7 C6 C5 112.1(2) . . ?
C7 C6 H6A 109.2 . . ?
C7 C6 H6B 109.2 . . ?
C6 C7 H7A 109.4 . . ?
C6 C7 H7B 109.4 . . ?
H7A C7 H7B 108.0 . . ?
C8 C7 C6 111.3(2) . . ?
C8 C7 H7A 109.4 . . ?
C8 C7 H7B 109.4 . . ?
C7 C8 H8A 109.7 . . ?
C7 C8 H8B 109.7 . . ?
H8A C8 H8B 108.2 . . ?
C9 C8 C7 110.0(2) . . ?
C9 C8 H8A 109.7 . . ?
C9 C8 H8B 109.7 . . ?
O2 C9 C8 122.3(3) . . ?
O2 C9 C10 122.8(2) . . ?
C8 C9 C10 114.7(2) . . ?
C1 C10 C5 114.64(17) . . ?
C1 C10 H10 106.9 . . ?
C5 C10 H10 106.9 . . ?
C9 C10 C1 113.15(19) . . ?
C9 C10 C5 107.87(18) . . ?
C9 C10 H10 106.9 . . ?
C12 C11 C1 120.3(2) . . ?
C12 C11 C16 117.8(2) . . ?
C16 C11 C1 121.8(2) . . ?
C11 C12 H12 119.8 . . ?
C11 C12 C13 120.4(3) . . ?
C13 C12 H12 119.8 . . ?
C12 C13 H13 119.5 . . ?
C14 C13 C12 121.0(3) . . ?
C14 C13 H13 119.5 . . ?
C13 C14 H14 120.4 . . ?
C15 C14 C13 119.3(3) . . ?
C15 C14 H14 120.4 . . ?
C14 C15 H15 119.9 . . ?
C14 C15 C16 120.2(3) . . ?
C16 C15 H15 119.9 . . ?
C11 C16 C15 121.3(3) . . ?
C11 C16 H16 119.4 . . ?
C15 C16 H16 119.4 . . ?
C4 C17 H17 116.2 . . ?
C4 C17 C18 127.6(2) . . ?
C18 C17 H17 116.2 . . ?
C19 C18 C17 120.4(2) . . ?
C19 C18 C23 117.0(2) . . ?
C23 C18 C17 122.6(2) . . ?
C18 C19 H19 119.3 . . ?
C20 C19 C18 121.3(2) . . ?
C20 C19 H19 119.3 . . ?
C19 C20 H20 119.7 . . ?
C19 C20 C21 120.5(3) . . ?
C21 C20 H20 119.7 . . ?
C20 C21 H21 120.4 . . ?
C22 C21 C20 119.3(3) . . ?
C22 C21 H21 120.4 . . ?
C21 C22 H22 119.9 . . ?
C23 C22 C21 120.3(3) . . ?
C23 C22 H22 119.9 . . ?
C18 C23 H23 119.2 . . ?
C22 C23 C18 121.5(2) . . ?
C22 C23 H23 119.2 . . ?

_shelx_res_file                  
;
TITL cu_dm16920_0m_a.res in P2(1)2(1)2(1)
    cu_dm16920_0m.res
    created by SHELXL-2016/6 at 08:28:40 on 30-Dec-2016
REM Old TITL cu_dm16920_0m in P2(1)2(1)2(1)
REM SHELXT solution in P2(1)2(1)2(1)
REM R1 0.134, Rweak 0.029, Alpha 0.000, Orientation as input
REM Flack x = -0.014 ( 0.102 ) from Parsons' quotients
REM Formula found by SHELXT: H10 O2
CELL 1.54178 9.7798 10.6568 17.5257 90 90 90
ZERR 4 0.0002 0.0002 0.0003 0 0 0
LATT -1
SYMM 0.5-X,-Y,0.5+Z
SYMM -X,0.5+Y,0.5-Z
SYMM 0.5+X,0.5-Y,-Z
SFAC C H O
UNIT 92 96 8

L.S. 4
PLAN  20
SIZE 0.15 0.18 0.22
TEMP 23
BOND $H
list 4
fmap 2
ACTA
REM <olex2.extras>
REM <HklSrc "%.\\cu_dm16920_0m.hkl">
REM </olex2.extras>

WGHT    0.081300    0.069800
FVAR       0.89264
O1    3    0.692057   -0.063484    0.405205    11.00000    0.07537    0.05644 =
         0.06665    0.01480   -0.00491    0.00049
AFIX 147
H1    2    0.644203   -0.038888    0.440593    11.00000   -1.50000
AFIX   0
O2    3    0.501629   -0.154199    0.303799    11.00000    0.07779    0.06271 =
         0.10820   -0.01745   -0.00141   -0.00690
C1    1    0.694013    0.029828    0.345862    11.00000    0.05616    0.04800 =
         0.05848    0.00535   -0.00133   -0.00025
C2    1    0.766696    0.142828    0.380819    11.00000    0.04876    0.05205 =
         0.06466    0.00343   -0.00448    0.00149
AFIX  23
H2A   2    0.856508    0.117543    0.398573    11.00000   -1.20000
H2B   2    0.778885    0.206861    0.342076    11.00000   -1.20000
AFIX   0
C3    1    0.685944    0.197129    0.447108    11.00000    0.06600    0.05700 =
         0.05231    0.00172   -0.01131   -0.00063
AFIX  23
H3A   2    0.674535    0.133828    0.486367    11.00000   -1.20000
H3B   2    0.735424    0.267284    0.469044    11.00000   -1.20000
AFIX   0
C4    1    0.548012    0.240485    0.419638    11.00000    0.05398    0.06293 =
         0.04401    0.00015    0.00338    0.00059
C5    1    0.463918    0.133692    0.387468    11.00000    0.05217    0.06395 =
         0.04527    0.00409    0.00334   -0.00272
AFIX  13
H5    2    0.449217    0.073393    0.428883    11.00000   -1.20000
AFIX   0
C6    1    0.323332    0.169760    0.356388    11.00000    0.04812    0.07933 =
         0.05958   -0.00351    0.00441    0.00051
AFIX  23
H6A   2    0.271614    0.211598    0.396177    11.00000   -1.20000
H6B   2    0.334695    0.228408    0.314539    11.00000   -1.20000
AFIX   0
C7    1    0.243602    0.056514    0.328582    11.00000    0.05104    0.08932 =
         0.07655    0.00322   -0.00035   -0.01030
AFIX  23
H7A   2    0.224445    0.001525    0.371372    11.00000   -1.20000
H7B   2    0.156960    0.083988    0.307448    11.00000   -1.20000
AFIX   0
C8    1    0.322597   -0.015438    0.268294    11.00000    0.06590    0.08913 =
         0.07855   -0.01519   -0.01173   -0.01306
AFIX  23
H8A   2    0.273938   -0.091875    0.255421    11.00000   -1.20000
H8B   2    0.330411    0.035056    0.222451    11.00000   -1.20000
AFIX   0
C9    1    0.462465   -0.047325    0.297506    11.00000    0.05836    0.06990 =
         0.06286   -0.00930    0.00589   -0.00905
C10   1    0.546405    0.064678    0.323688    11.00000    0.04973    0.05349 =
         0.04918    0.00105    0.00226   -0.00242
AFIX  13
H10   2    0.552416    0.122388    0.280281    11.00000   -1.20000
AFIX   0
C11   1    0.778236   -0.016510    0.277688    11.00000    0.04669    0.05789 =
         0.07470   -0.00714    0.00077   -0.00392
C12   1    0.868082   -0.116400    0.286135    11.00000    0.05545    0.07808 =
         0.09426   -0.00832   -0.00745    0.00981
AFIX  43
H12   2    0.873577   -0.158181    0.332622    11.00000   -1.20000
AFIX   0
C13   1    0.950147   -0.154454    0.225313    11.00000    0.04967    0.09385 =
         0.12767   -0.03193   -0.00004    0.01170
AFIX  43
H13   2    1.011222   -0.220425    0.232028    11.00000   -1.20000
AFIX   0
C14   1    0.942094   -0.096021    0.155764    11.00000    0.05496    0.10412 =
         0.10398   -0.02817    0.02419   -0.00882
AFIX  43
H14   2    0.995179   -0.123715    0.115085    11.00000   -1.20000
AFIX   0
C15   1    0.855003    0.003612    0.146829    11.00000    0.06952    0.09297 =
         0.08479   -0.00824    0.02590   -0.01513
AFIX  43
H15   2    0.850439    0.045041    0.100195    11.00000   -1.20000
AFIX   0
C16   1    0.773377    0.043028    0.207261    11.00000    0.06556    0.06832 =
         0.07659    0.00006    0.01983   -0.00360
AFIX  43
H16   2    0.714421    0.110553    0.200360    11.00000   -1.20000
AFIX   0
C17   1    0.504800    0.359156    0.421495    11.00000    0.04899    0.06736 =
         0.05959   -0.00220    0.00327    0.00432
AFIX  43
H17   2    0.417230    0.373715    0.402798    11.00000   -1.20000
AFIX   0
C18   1    0.579691    0.470121    0.449755    11.00000    0.05450    0.05470 =
         0.06052    0.00751    0.00523    0.00770
C19   1    0.512958    0.560418    0.493155    11.00000    0.06151    0.05316 =
         0.09293    0.00613    0.01586    0.00958
AFIX  43
H19   2    0.420365    0.550767    0.503724    11.00000   -1.20000
AFIX   0
C20   1    0.581065    0.663815    0.520812    11.00000    0.08579    0.04646 =
         0.10754   -0.00241    0.02038    0.01172
AFIX  43
H20   2    0.534711    0.721849    0.550836    11.00000   -1.20000
AFIX   0
C21   1    0.717523    0.682097    0.504372    11.00000    0.08585    0.04617 =
         0.10626    0.00015    0.00772   -0.00552
AFIX  43
H21   2    0.763322    0.752087    0.523119    11.00000   -1.20000
AFIX   0
C22   1    0.785104    0.595701    0.459960    11.00000    0.06252    0.06432 =
         0.09368    0.00965    0.01246   -0.00506
AFIX  43
H22   2    0.876925    0.607644    0.448222    11.00000   -1.20000
AFIX   0
C23   1    0.717639    0.491863    0.432856    11.00000    0.05999    0.06244 =
         0.06870   -0.00095    0.01118    0.00432
AFIX  43
H23   2    0.764644    0.434639    0.402571    11.00000   -1.20000
AFIX   0
HKLF 4


REM  cu_dm16920_0m_a.res in P2(1)2(1)2(1)
REM R1 =  0.0426 for    3055 Fo > 4sig(Fo)  and  0.0454 for all    3280 data
REM    227 parameters refined using      0 restraints

END

WGHT      0.0807      0.0735

REM Highest difference peak  0.316,  deepest hole -0.204,  1-sigma level  0.054
Q1    1   0.6407 -0.1377  0.3901  11.00000  0.05    0.32
Q2    1   0.6236  0.7065  0.3884  11.00000  0.05    0.16
Q3    1   0.8008  0.7501  0.5808  11.00000  0.05    0.16
Q4    1   0.7603  0.2728  0.3004  11.00000  0.05    0.16
Q5    1   0.5485  0.7171  0.5853  11.00000  0.05    0.15
Q6    1   0.7504  0.2591  0.4863  11.00000  0.05    0.15
Q7    1   0.5480  0.6958  0.4007  11.00000  0.05    0.15
Q8    1   0.8563 -0.2033  0.4119  11.00000  0.05    0.15
Q9    1   0.9034  0.7724  0.6084  11.00000  0.05    0.15
Q10   1   0.8566  0.2921  0.5014  11.00000  0.05    0.14
Q11   1   0.9824 -0.3129  0.2056  11.00000  0.05    0.13
Q12   1   0.7286 -0.2386  0.3858  11.00000  0.05    0.13
Q13   1   0.3753  0.2866  0.3105  11.00000  0.05    0.13
Q14   1   0.5488  0.1633  0.2955  11.00000  0.05    0.13
Q15   1   1.0649 -0.3415  0.2013  11.00000  0.05    0.13
Q16   1   0.3370 -0.1848  0.2085  11.00000  0.05    0.13
Q17   1   0.4691  0.7758  0.6128  11.00000  0.05    0.12
Q18   1   0.8641  0.2357  0.2934  11.00000  0.05    0.12
Q19   1   0.2982 -0.1678  0.3801  11.00000  0.05    0.12
Q20   1   0.8308  0.2959  0.3201  11.00000  0.05    0.12
;
_shelx_res_checksum              81089
_shelx_SHELXL_version_number     2016/6
_olex2_submission_special_instructions 'No special instructions were received'
